# Supplementary material for: MoNa – A Cost-Efficient, Portable System for the Nanoinjection of Living Cells
Source: Sci Rep. 2019 Apr 2;9:5480. doi: 10.1038/s41598-019-41648-6 (PMC6445100; doi:10.1038/s41598-019-41648-6)
Supplement: Supplementary file 4 — Nanoinjection executive program for LabView [file 41598_2019_41648_MOESM4_ESM.zip › readme.txt]

Extract the MoNa.vi file into the preferred LabView folder and start the VI.
The MoNa.vi is intended to run under LabView 2014
